# Supplementary material for: Metabolic Syndrome as a Risk Factor Among Lebanese Patients with Substance Use Disorder Undergoing Treatment for Recovery Through Rehabilitation or Opioid Substitution Treatment
Source: Clin Pract. 2024 Dec 10;14(6):2661–80. doi: 10.3390/clinpract14060210 (PMC11674342; doi:10.3390/clinpract14060210)
Supplement: Supplementary file 1 [file clinpract-14-00210-s001.zip]

Archive with 1 entries (1 files):
- clinpract-3298429-supplementary.pdf
